# Supplementary material for: ILoReg: a tool for high-resolution cell population identification from single-cell RNA-seq data
Source: Bioinformatics. 2020 Dec 13;37(8):1107–14. doi: 10.1093/bioinformatics/btaa919 (PMC8150131; doi:10.1093/bioinformatics/btaa919)
Supplement: btaa919_Supplementary_Data [file btaa919_supplementary_data.zip › supplementary_file_2.xlsx]

## Sheet: pbmc3k
p.value
